# Supplementary material for: Low Levels of Complement Factor H in the First Trimester of Pregnancy Are Associated with Spontaneous Preterm Birth
Source: Int J Mol Sci. 2024 Sep 30;25(19):10549. doi: 10.3390/ijms251910549 (PMC11476428; doi:10.3390/ijms251910549)
Supplement: Supplementary file 1 [file ijms-25-10549-s001.zip]

Archive with 1 entries (1 files):
- ijms-3188736-supplementary.pdf
